# Supplementary material for: Current rice production is highly vulnerable to insect-borne viral diseases
Source: Natl Sci Rev. 2022 Jul 6;9(9):nwac131. doi: 10.1093/nsr/nwac131 (PMC9511884; doi:10.1093/nsr/nwac131)
Supplement: nwac131_Supplemental_Files [file nwac131_supplemental_files.zip]

Archive with 2 entries (2 files):
- Supplemental_Meterials_and_figure_legends.docx
- Supplemental_Table.xlsx
