# Supplementary material for: Current rice production is highly vulnerable to insect-borne viral diseases
Source: Natl Sci Rev. 2022 Jul 6;9(9):nwac131. doi: 10.1093/nsr/nwac131 (PMC9511884; doi:10.1093/nsr/nwac131)
Supplement: nwac131_Supplemental_Files [file nwac131_supplemental_files.zip › Supplemental_Table.xlsx]

## Sheet: Table S1
Table S1. Statistical data of 136 rice varieties inoculated with SRBSDV under greenhouse conditions
Variety			SRBSDV-infected rice					Infection rating scaled
Catogary		Name	The total number of Investigated rice plants	Number of infected rice plants			Infection rate (%)
				Symptomatica	Asymptomatic
					Infectedb	Uninfectedc
Control		Taichung Native 1	40	40	0	0	100	Level 9, HS
Restorer lines	Japonica	Suxiu 867	40	33	0	7	82.5	Level 9, HS
		Huageng 5	40	35	0	5	87.5	Level 9, HS
		Nangeng 9108	40	35	0	5	87.5	Level 9, HS
		Huageng 8	40	39	0	1	97.5	Level 9, HS
		Zhendao 88	40	12	22	6	85	Level 9, HS
		Zhendao 99	40	23	13	4	90	Level 9, HS
		Yuanghandao 3	40	21	14	5	87.5	Level 9, HS
		Liangdao 9805	40	19	0	21	47.5	Level 5
		Wuyujing 20	40	39	0	1	97.5	Level 9, HS
		Wuyujing 3	40	38	0	2	95	Level 9, HS
		Wuyungeng 7	40	36	0	4	90	Level 9, HS
		Shuigeng 3	40	18	18	4	90	Level 9, HS
		Wugeng 71	40	21	17	2	95	Level 9, HS
		Ninggeng 4	40	32	0	8	80	Level 9, HS
		Huaidao 5	40	34	0	6	85	Level 9, HS
		Longxiang 21	40	37	0	3	92.5	Level 9, HS
		Kongyu 131	40	40	0	0	100	Level 9, HS
	Indica	Digu	40	33	0	7	82.5	Level 9, HS
		Minghui 86	40	36	0	4	90	Level 9, HS
		Nanhui 183	40	37	0	3	92.5	Level 9, HS
		Guanghui 128	40	35	0	5	87.5	Level 9, HS
		Chenghui 178	40	37	0	3	92.5	Level 9, HS
		9311	40	28	0	12	70	Level 7
		Shuangkang 77006	40	30	0	10	75	Level 9, HS
		Fuhui 673	40	32	0	8	80	Level 9, HS
		Zhonghui 161	40	33	0	7	82.5	Level 9, HS
		Neihui 9914	40	33	0	7	82.5	Level 9, HS
		Minghui 70	40	38	0	2	95	Level 9, HS
		Yihui 1577	40	35	0	5	87.5	Level 9, HS
		Huhui 17	40	33	0	7	82.5	Level 9, HS
		Wuhui 898	40	34	0	6	85	Level 9, HS
		Gui 99	40	34	0	6	85	Level 9, HS
		Mianhui 725	40	29	0	11	72.5	Level 9, HS
		Yuxiangyouzhan	40	34	0	6	85	Level 9, HS
		Yangdao 6	40	31	0	9	77.5	Level 9, HS
		Guanghui 3550	40	28	0	12	70	Level 7
		Huahang 1	40	22	0	18	55	Level 7
		Huanghuazhan	40	19	0	21	47.5	Level 5
		Jiafuzhan	40	23	0	17	57.5	Level 7
		Xinxiangzhan	40	34	0	6	85	Level 9, HS
		Jinxiangnuo	40	40	0	0	100	Level 9, HS
		Fenghuazhan	40	37	0	3	92.5	Level 9, HS
		095S/AC3206	40	34	0	6	85	Level 9, HS
		Luojia 6	40	32	0	8	80	Level 9, HS
		088S/R70122	40	12	0	28	30	Level 3
Hybrid rice		Yongyou 7872	40	35	0	5	87.5	Level 9, HS
		Yuxiang 1	40	36	0	4	90	Level 9, HS
		Xiuyou 71207	40	30	0	10	75	Level 9, HS
		Jiayou 5	40	16	0	24	40	Level 5
		Zaoyousimiao	40	27	0	13	67.5	Level 7
		Fengliangyouxiang 1	40	25	0	15	62.5	Level 7
		Yixiangyou 2115	40	27	0	13	67.5	Level 7
		Chuanyou 6203	40	22	11	7	82.5	Level 9, HS
		F you 498	40	21	14	5	87.5	Level 9, HS
		Rong18you 2348	40	21	0	19	52.5	Level 7
		Shuyou 217	40	27	1	12	70	Level 7
		Yixiang 3728	40	34	0	6	85	Level 9, HS
		Deyou 4923	40	31	0	9	77.5	Level 9, HS
		Yuxiang 203	40	32	0	8	80	Level 9, HS
		Nei 5 you 39	40	31	0	9	77.5	Level 9, HS
		Tanliangyou 83	40	21	0	19	52.5	Level 7
		Wufengyou 286	40	22	0	18	55	Level 7
		Jingliangyouhuazhan	40	28	0	12	70	Level 7
		Tianyouyazhan	40	29	0	11	72.5	Level 9, HS
		Heliangyou 625	40	27	5	8	80	Level 9, HS
		Shanyou 63	40	36	0	4	90	Level 9, HS
		Guang8you 673	40	23	0	17	57.5	Level 7
		Yiyou 673	40	33	0	7	82.5	Level 9, HS
		Ⅱyou 3301	40	27	0	13	67.5	Level 7
		Longliangyou 836	40	34	0	6	85	Level 9, HS
		Liangyou 566	40	33	0	7	82.5	Level 9, HS
		Longliangyou 1377	40	35	0	5	87.5	Level 9, HS
		Wandao 187	40	32	0	8	80	Level 9, HS
		Xiangliangyou 143	40	31	0	9	77.5	Level 9, HS
		Quanyou 298	40	36	0	4	90	Level 9, HS
		Yuanliangyou 17	40	33	0	7	82.5	Level 9, HS
		Jingliangyou 266	40	32	0	8	80	Level 9, HS
		Y liangyou 957	40	34	0	6	85	Level 9, HS
		Heliangyou 713	40	26	0	14	65	Level 7
		Chuangliangyou 276	40	23	0	17	57.5	Level 7
		Jingliangyou 1468	40	5	0	35	12.5	Level 3
		Weiliangyou 2	40	35	0	5	87.5	Level 9, HS
		Liangyou 516	40	30	0	10	75	Level 9, HS
		Wangliangyou 5511	40	36	0	4	90	Level 9, HS
		Y liangyou 800	40	32	0	8	80	Level 9, HS
		Shenliangyou 8010	40	34	0	6	85	Level 9, HS
		Longliangyou 534	40	31	0	9	77.5	Level 9, HS
		Yanyou 1393	40	33	0	7	82.5	Level 9, HS
		Longliangyou 96	40	34	0	6	85	Level 9, HS
		Jingliangyou 2136	40	25	0	15	62.5	Level 7
		Hongliangyou 216	40	23	0	17	57.5	Level 7
		Keliangyou 9218	40	38	0	2	95	Level 9, HS
		Jingliangyou 1377	40	33	0	7	82.5	Level 9, HS
		C liangyouyazhan	40	33	0	7	82.5	Level 9, HS
		Quan 9 you 737	40	34	0	6	85	Level 9, HS
		Keliangyou 168	40	34	0	6	85	Level 9, HS
		Quanzaoyousimiao	40	31	0	9	77.5	Level 9, HS
		Wuyou 308	40	25	0	15	62.5	Level 7
		Xiangfengyou 269	40	25	0	15	62.5	Level 7
		Bingyou 270	40	34	0	6	85	Level 9, HS
		Wuyou 61	40	31	0	9	77.5	Level 9, HS
		Longxiangyou 3206	40	30	0	10	75	Level 9, HS
		Zaofengyou 33	40	25	0	15	62.5	Level 7
		Jinliangyouhuazhan	40	38	0	2	95	Level 9, HS
		Jiyou 258	40	33	0	7	82.5	Level 9, HS
		Liangyou 5867	40	27	5	8	80	Level 9, HS
		Taifengyou 9918	40	26	9	5	87.5	Level 9, HS
		Zhuliangyou 02	40	25	10	5	87.5	Level 9, HS
		Fengliangyou 2	40	21	15	4	90	Level 9, HS
		Luliangyou 28	40	27	9	4	90	Level 9, HS
		Weiyou 608	40	32	0	8	80	Level 9, HS
		Huayou 229	40	29	0	11	72.5	Level 9, HS
		II You 084	40	32	0	8	80	Level 9, HS
		Y Liangyou 6	40	30	0	10	75	Level 9, HS
		Y Liangyou 1	40	36	0	4	90	Level 9, HS
		Yexiangyou 863	40	36	0	4	90	Level 9, HS
		Zhongyou 838	40	39	0	1	97.5	Level 9, HS
		Jinyou 253	40	29	0	11	72.5	Level 9, HS
		Jinyou 463	40	35	0	5	87.5	Level 9, HS
		Yixiang 10	40	36	0	4	90	Level 9, HS
		Mingliangyou 527	40	35	0	5	87.5	Level 9, HS
		Zhongzheyou 8	40	36	0	4	90	Level 9, HS
		Teyou 524	40	29	0	11	72.5	Level 9, HS
		Teyou 986	40	33	0	7	82.5	Level 9, HS
		Teyou 227	40	33	0	7	82.5	Level 9, HS
		Teyou 5058	40	35	0	5	87.5	Level 9, HS
		Shenyou 9516	40	36	0	4	90	Level 9, HS
		Luyoumingzhan	40	12	0	28	30	Level 3
		Pengyou 1022	40	25	0	15	62.5	Level 7
		Jingliangyou 859	40	30	0	10	75	Level 9, HS
		Fengliangyou 848	40	36	0	4	90	Level 9, HS
Sterile lines		Ming 1A	40	14	0	26	35	Level 5
		Luxiang 618A	40	10	0	30	25	Level 3
Maintainer lines		Ming 1B	40	15	0	25	37.5	Level 5
		Luxiang 618B	40	13	0	27	32.5	Level 5
a. The number of plants with disease symptom such as stunting, leaf roll and darkening leaves with wrinkles at 45 dpi. b. The number of plants without disease symptom but carrying virus through RT-qPCR confirmation. c. The number of plants without disease symptom and carrying no virus through RT-qPCR confirmation. d. The level of infection rating scale is graded according to the infection rate. L…

## Sheet: Table S2
Table S2. Statistical data of 528 rice varieties inoculated with SRBSDV, RBSDV and RGDV under open field conditions, respectively
Variety			SRBSDV-infected rice					RBSDV-infected rice					RGDV-infected rice
Catogary		Name	The total number of Investigated rice plants	Number of infected rice plants			Infection rate (%)	The total number of Investigated rice plants	Number of infected rice plants			Infection rate (%)	The total number of Investigated rice plants	Number of infected rice plants			Infection rate (%)
				Symptomatica	Asymptomatic				Symptomatica	Asymptomatic				Symptomatica	Asymptomatic
					Infectedb	Uninfectedc				Infectedb	Uninfectedc				Infectedb	Uninfectedc
Control		Taichung Native 1	120	113	3	4	96.6667	120	78	10	32	73.3333	100	84	5	11	89
Restorer lines	Japonica	Nangeng 3844	120	66	3	51	57.5	120	21	6	93	22.5	64	31	0	33	48.4375
		Huageng 5	78	33	6	39	50	120	26	6	88	26.6667	64	16	0	48	25
		Yugeng 136	120	96	3	21	82.5	120	35	0	85	29.1667	60	17	0	43	28.3333
		Wuyugeng 20	105	64	9	32	69.5238	110	52	10	48	56.3636	64	19	0	45	29.6875
		Wuyugeng 3	120	80	20	20	83.3333	120	79	7	34	71.6667	56	50	0	6	89.2857
		Wuyungeng 7	120	61	19	40	66.6667	120	59	6	55	54.1667	56	49	0	7	87.5
		Wugeng 04136	110	103	7	0	100	96	46	6	44	54.1667	58	35	0	23	60.3448
		Shuigeng 3	110	87	13	10	90.9091	120	65	0	55	54.1667	64	42	0	22	65.625
		Wugeng 71	120	108	12	0	100	120	65	0	55	54.1667	49	46	0	3	93.8776
		Huageng 8	120	28	4	88	26.6667	120	12	7	101	15.8333	54	10	0	44	18.5185
		Zhendao 88	100	41	20	39	61	39	32	0	7	82.0513	64	25	0	39	39.0625
		Zhennuo 19	120	51	12	57	52.5	120	27	6	87	27.5	52	21	0	31	40.3846
		Sidao 301	120	46	6	68	43.3333	120	26	5	89	25.8333	64	25	0	39	39.0625
		Sidao 15	100	34	14	52	48	100	35	0	65	35	55	14	0	41	25.4545
		Xudao 7	100	39	4	57	43	34	18	8	8	76.4706	64	18	0	46	28.125
		Suxiu 867	125	15	3	107	14.4	120	7	5	108	10	49	6	0	43	12.2449
		Daliang 207	120	54	0	66	45	120	26	0	94	21.6667	64	12	0	52	18.75
		Yuanhandao 3	120	63	15	42	65	96	28	0	68	29.1667	61	15	0	46	24.5902
		Lian 9823	120	69	7	44	63.3333	120	31	5	84	30	64	12	0	52	18.75
		Daliang 202	120	90	3	27	77.5	120	36	6	78	35	64	16	0	48	25
		Xindao 11	110	92	12	6	94.5455	120	44	0	76	36.6667	64	19	0	45	29.6875
		Jindao 565	120	82	3	35	70.8333	120	48	0	72	40	56	20	0	36	35.7143
		Daliang 203	110	98	4	8	92.7273	120	41	0	79	34.1667	64	29	0	35	45.3125
		Suxiu 10	120	85	6	29	75.8333	120	35	8	77	35.8333	50	19	0	31	38
		Jindao 1007	110	77	13	20	81.8182	120	47	0	73	39.1667	64	25	0	39	39.0625
		Zhendao 99	120	80	4	36	70	120	40	8	72	40	64	26	0	38	40.625
		Suxiu 326	120	76	4	40	66.6667	120	43	6	71	40.8333	64	34	0	30	53.125
		Yuandao 108	120	113	0	7	94.1667	120	44	6	70	41.6667	64	40	0	24	62.5
		Yuandao 1	120	94	4	22	81.6667	120	62	0	58	51.6667	64	28	7	29	54.6875
		Xindao 18	120	85	7	28	76.6667	120	54	8	58	51.6667	62	30	9	23	62.9032
		Xinfeng 2	120	111	8	1	99.1667	110	48	12	50	54.5455	65	30	8	27	58.4615
		Jingeng 253	120	100	7	13	89.1667	120	59	0	61	49.1667	59	36	0	23	61.0169
		Jiaxiang 2	110	107	3	0	100	120	67	5	48	60	57	50	0	7	87.7193
		Xindao 20	120	91	9	20	83.3333	120	81	0	39	67.5	63	56	5	2	96.8254
		Lianjiageng 1	120	28	2	90	25	35	19	11	5	85.7143	42	23	0	19	54.7619
		Huangjinqing	110	55	0	55	50	120	26	6	88	26.6667	64	30	0	34	46.875
		Fengjin	40	22	0	18	55	42	11	0	31	26.1905	42	26	0	16	61.9048
		Lemont	48	25	8	15	68.75	44	23	0	21	52.2727	36	24	0	12	66.6667
		Liaogeng 5	48	41	3	4	91.6667	42	4	9	29	30.9524	35	17	0	18	48.5714
		Xifeng	48	2	9	37	22.9167	42	2	11	29	30.9524	36	8	0	28	22.2222
		IRAT 104	48	17	10	21	56.25	40	14	7	19	52.5	32	32	0	0	100
		Luyin 46	59	43	7	9	84.7458	40	13	0	27	32.5	34	9	12	13	61.7647
		Kongyu 131	49	28	5	16	67.3469	41	3	13	25	39.0244	32	13	6	13	59.375
		Danhandao 53	48	11	5	32	33.3333	47	14	0	33	29.7872	41	2	9	30	26.8293
		Zhenghan 10	48	11	5	32	33.3333	48	15	6	27	43.75	33	6	8	19	42.4242
		Jihannuo 3	48	12	4	32	33.3333	46	15	6	25	45.6522	36	26	0	10	72.2222
		Liangeng 7	45	23	4	18	60	61	2	20	39	36.0656	35	10	0	25	28.5714
		Jingeng 818	47	19	7	21	55.3191	48	9	13	26	45.8333	41	9	12	20	51.2195
		Nangeng 9108	41	18	13	10	75.6098	58	4	7	47	18.9655	45	40	0	5	88.8889
		Xudao 10	42	20	2	20	52.381	49	2	8	39	20.4082	42	16	6	20	52.381
		Taihexiangnuo	43	28	5	10	76.7442	48	5	7	36	25	48	43	5	0	100
		Chugeng 37	49	11	5	33	32.6531	40	5	13	22	45	46	25	12	9	80.4348
		Chugeng 40	45	38	6	1	97.7778	38	24	9	5	86.8421	38	24	8	6	84.2105
		Chugeng 45	47	41	6	0	100	36	15	8	13	63.8889	49	40	7	2	95.9184
		Fengdao 23	48	12	0	36	25	42	8	8	26	38.0952	39	8	0	31	20.5128
		Fengdao 29	58	38	0	20	65.5172	39	20	6	13	66.6667	48	41	6	1	97.9167
		Ligeng 15	39	11	2	26	33.3333	38	20	5	13	65.7895	48	33	6	9	81.25
		Ligeng 9	29	10	6	13	55.1724	37	6	18	13	64.8649	49	43	6	0	100
		Tageng 3	39	11	0	28	28.2051	45	6	10	29	35.5556	48	15	0	33	31.25
		Xiugeng 18	29	16	0	13	55.1724	45	17	7	21	53.3333	39	31	8	0	100
		Xiugeng 22	39	16	6	17	56.4103	46	20	12	14	69.5652	38	27	6	5	86.8421
		Yugeng 24	42	33	3	6	85.7143	47	6	6	35	25.5319	38	1	0	37	2.63158
		Yungeng 26	48	29	6	13	72.9167	46	23	6	17	63.0435	39	26	13	0	100
		Yungeng 38	41	21	6	14	65.8537	41	10	11	20	51.2195	37	31	6	0	100
		Chugeng 28	40	4	7	29	27.5	39	7	5	27	30.7692	39	34	5	0	100
		Zhongdao 1	120	51	0	69	42.5	42	15	0	27	35.7143	36	32	0	4	88.8889
		Zhengdao 18	36	8	5	23	36.1111	35	11	17	7	80	36	35	0	1	97.2222
		Zhengdao 19	36	2	7	27	25	36	10	0	26	27.7778	35	18	12	5	85.7143
		Xindao 10	118	75	12	31	73.7288	36	11	17	8	77.7778	36	34	0	2	94.4444
		Ninggeng 4	120	47	11	62	48.3333	38	24	0	14	63.1579	36	21	7	8	77.7778
		Liangeng 11	39	16	9	14	64.1026	38	13	14	11	71.0526	41	11	10	20	51.2195
		Huaidao 5	36	2	14	20	44.4444	35	21	7	7	80	41	22	0	19	53.6585
		Longxiang 21	50	23	3	24	52	64	10	8	46	28.125	32	9	10	13	59.375
		Zhonghua 11	116	74	12	30	74.1379	64	38	13	13	79.6875	36	30	0	6	83.3333
		Nangeng	63	30	6	27	57.1429	64	21	17	26	59.375	32	21	0	11	65.625
		Lindao 1	120	45	5	70	41.6667	110	15	5	90	18.1818	64	29	0	35	45.3125
		Yihui 3551	28	22	4	2	92.8571	36	0	14	22	38.8889	36	19	0	17	52.7778
		Tainong 67	31	4	6	21	32.2581	39	6	8	25	35.8974	36	12	5	19	47.2222
		Yueguang	31	2	8	21	32.2581	30	9	7	14	53.3333	34	8	5	21	38.2353
		Huhan 9	35	12	0	23	34.2857	42	17	0	25	40.4762	36	18	0	18	50
		Longgeng 21	29	9	12	8	72.4138	46	6	9	31	32.6087	39	17	9	13	66.6667
		Longgeng 26	33	25	3	5	84.8485	39	5	14	20	48.7179	46	10	0	36	21.7391
		Longgeng 31	36	32	3	1	97.2222	64	9	11	44	31.25	30	15	6	9	70
		Shennong 265	31	10	14	7	77.4194	40	10	9	21	47.5	34	17	7	10	70.5882
		genggeng 7	29	18	3	8	72.4138	36	9	8	19	47.2222	46	31	8	7	84.7826
		NPB	32	24	7	1	96.875	48	29	0	19	60.4167	40	36	0	4	90
		Tijin	42	10	0	32	23.8095	45	5	0	40	11.1111	42	9	0	33	21.4286
		Zhendao 18	120	59	17	44	63.3333	96	39	6	51	46.875	63	16	0	47	25.3968
		Xinkedao 21	110	94	10	6	94.5455	96	20	5	71	26.0417	64	50	0	14	78.125
		Xindao 22	120	95	3	22	81.6667	120	39	0	81	32.5	64	22	0	42	34.375
		Xinfeng 7	120	97	3	20	83.3333	120	55	13	52	56.6667	58	38	0	20	65.5172
	Indica	Huanghuazhan	110	6	4	100	9.09091	120	4	8	108	10	61	2	6	53	13.1148
		Minghui 63	120	6	0	114	5	120	3	6	111	7.5	64	4	6	54	15.625
		Luhui 17	120	2	14	104	13.3333	120	11	0	109	9.16667	64	12	9	43	32.8125
		Jiafuzhan	110	9	2	99	10	120	17	0	103	14.1667	64	16	0	48	25
		Mianhui 725	110	5	11	94	14.5455	120	19	0	101	15.8333	62	13	0	49	20.9677
		Yihui 1577	120	17	0	103	14.1667	120	3	7	110	8.33333	64	6	0	58	9.375
		Digu	100	5	0	95	5	120	11	0	109	9.16667	61	6	0	55	9.83607
		Minghui 86	120	11	9	100	16.6667	120	11	7	102	15	64	6	9	49	23.4375
		Shuangkangmingzhan	131	6	4	121	7.63359	45	2	0	43	4.44444	36	3	0	33	8.33333
		Wushansimiao	115	16	0	99	13.913	64	7	0	57	10.9375	42	10	0	32	23.8095
		Nanhui 183	40	4	8	28	30	41	15	0	26	36.5854	46	10	0	36	21.7391
		Guanghui 128	42	7	5	30	28.5714	64	5	7	52	18.75	42	13	0	29	30.9524
		Chenghui 178	47	5	3	39	17.0213	45	5	12	28	37.7778	41	14	0	27	34.1463
		9311	49	12	0	37	24.4898	38	2	8	28	26.3158	41	13	0	28	31.7073
		Minghui 70	42	6	0	36	14.2857	64	16	0	48	25	37	16	5	16	56.7568
		Gui 99	37	6	0	31	16.2162	46	5	9	32	30.4348	39	10	0	29	25.641
		Yangdao 6	30	7	0	23	23.3333	64	5	12	47	26.5625	34	16	7	11	67.6471
		Hunan 208	34	4	0	30	11.7647	41	3	0	38	7.31707	34	13	0	21	38.2353
		Huahang 1	40	5	0	35	12.5	37	6	0	31	16.2162	30	1	0	29	3.33333
		Huazhan	42	18	13	11	73.8095	48	2	9	37	22.9167	45	14	15	16	64.4444
		Shuhui 527	42	16	0	26	38.0952	48	4	7	37	22.9167	38	23	0	15	60.5263
		Chenghui 727	42	7	11	24	42.8571	40	8	6	26	35	39	24	9	6	84.6154
		Minhui 3301	54	6	0	48	11.1111	57	2	0	55	3.50877	65	11	5	49	24.6154
		Guanghui 998	42	20	3	19	54.7619	48	3	8	37	22.9167	49	31	10	8	83.6735
		Xianhui 207	58	29	0	29	50	48	16	5	27	43.75	48	22	8	18	62.5
		R 527	44	22	3	19	56.8182	48	33	0	15	68.75	49	26	8	15	69.3878
		Zhongjiazao 17	49	25	0	24	51.0204	48	6	0	42	12.5	46	22	9	15	67.3913
		Efengsimiao	42	1	12	29	30.9524	48	11	10	27	43.75	54	5	10	39	27.7778
		Zhenzhunuo	41	1	10	30	26.8293	48	7	15	26	45.8333	48	17	12	19	60.4167
		Heimi	43	11	2	30	30.2326	48	12	12	24	50	49	22	8	19	61.2245
		Lühan 1	49	15	6	28	42.8571	48	19	7	22	54.1667	48	9	7	32	33.3333
		IR 26	52	31	5	16	69.2308	48	9	0	39	18.75	48	18	0	30	37.5
		IR 8	46	15	8	23	50	48	8	0	40	16.6667	49	1	8	40	18.3673
		IR 36	48	25	3	20	58.3333	48	8	0	40	16.6667	48	23	0	25	47.9167
		Ganwanxian 37	48	13	11	24	50	48	7	0	41	14.5833	48	18	0	30	37.5
		Jiangzao 361	47	18	6	23	51.0638	47	9	0	38	19.1489	47	40	0	7	85.1064
		Meixiangxinzhan	46	23	6	17	63.0435	48	11	9	28	41.6667	48	15	0	33	31.25
		Ezao 18	48	14	12	22	54.1667	48	12	6	30	37.5	48	29	10	9	81.25
		Zhongzao 39	48	18	10	20	58.3333	48	10	0	38	20.8333	47	43	0	4	91.4894
		Texianzhan 25	48	9	4	35	27.0833	43	20	5	18	58.1395	46	44	0	2	95.6522
		Nongxiang 32	56	11	0	45	19.6429	48	15	14	19	60.4167	50	18	14	18	64
		Tianlong 1	48	20	3	25	47.9167	48	24	0	24	50	48	34	9	5	89.5833
		Xiangwanxian 13	48	15	7	26	45.8333	48	11	0	37	22.9167	49	22	8	19	61.2245
		Xiangwanxian 17	60	2	10	48	20	48	14	11	23	52.0833	49	25	13	11	77.551
		Xiangzaoxian 24	56	28	4	24	57.1429	48	8	8	32	33.3333	49	35	8	6	87.7551
		Wendao 11	58	0	14	44	24.1379	48	8	7	33	31.25	46	31	0	15	67.3913
		Wendao 16	59	16	3	40	32.2034	47	8	8	31	34.0426	48	29	5	14	70.8333
		Yunhui 290	61	17	7	37	39.3443	48	7	6	35	27.0833	41	40	0	1	97.561
		Zhongzu 143	64	26	2	36	43.75	48	13	11	24	50	47	38	9	0	100
		Xiangzaoxian 45	48	8	8	32	33.3333	48	13	0	35	27.0833	46	35	7	4	91.3043
		Liushayouzhan 202	36	28	8	0	100	32	22	10	0	100	36	23	0	13	63.8889
		Yuwanzhan	42	33	9	0	100	64	26	0	38	40.625	30	10	0	20	33.3333
		Minghui 2155	42	40	0	2	95.2381	37	12	6	19	48.6486	25	2	11	12	52
		Youzhan 8	31	21	10	0	100	35	25	0	10	71.4286	59	4	10	45	23.7288
		Zhenguiai 1	35	26	9	0	100	32	17	7	8	75	30	21	7	2	93.3333
		Baguixiang	35	8	16	11	68.5714	32	14	5	13	59.375	35	9	12	14	60
		Guifeng 2	36	12	8	16	55.5556	32	23	5	4	87.5	25	16	5	4	84
		Guihuazhan	36	14	16	6	83.3333	32	13	12	7	78.125	63	22	6	35	44.4444
		Fenghuazhan	36	21	11	4	88.8889	32	15	8	9	71.875	52	29	0	23	55.7692
		Xinxiangzhan	42	15	20	7	83.3333	32	12	9	11	65.625	59	11	12	36	38.9831
		Jinxiangnuo	42	16	26	0	100	39	25	5	9	76.9231	30	18	0	12	60
		Duoxi 1	31	16	15	0	100	36	6	7	23	36.1111	50	2	8	40	20
		CDR 22	32	12	0	20	37.5	36	5	0	31	13.8889	64	2	8	54	15.625
		N 175	26	14	7	5	80.7692	52	23	6	23	55.7692	36	6	0	30	16.6667
		Nanhui 115	32	20	9	3	90.625	65	21	0	44	32.3077	42	1	12	29	30.9524
		Nanhui 397	32	7	17	8	75	36	21	0	15	58.3333	42	9	0	33	21.4286
		Nanhui 009	32	26	6	0	100	56	15	0	41	26.7857	36	6	6	24	33.3333
		Zhenhui 084	26	16	7	3	88.4615	36	18	5	13	63.8889	36	20	7	9	75
		Yihui 3003	32	20	10	2	93.75	42	22	7	13	69.0476	36	13	0	23	36.1111
		Chenghui 994	30	16	12	2	93.3333	30	21	8	1	96.6667	64	11	0	53	17.1875
		Yanhui 269	31	18	10	3	90.3226	36	12	9	15	58.3333	40	13	0	27	32.5
		Yuehui 94	29	19	4	6	79.3103	36	5	12	19	47.2222	30	19	0	11	63.3333
		Shuhui 881	29	10	16	3	89.6552	39	3	9	27	30.7692	40	3	9	28	30
		IR 64	34	9	0	25	26.4706	56	13	0	43	23.2143	56	6	8	42	25
		Wunong 1	30	2	9	19	36.6667	32	0	12	20	37.5	40	7	9	24	40
		Zhongxian 21	34	16	0	18	47.0588	36	8	12	16	55.5556	46	7	10	29	36.9565
		Teqing	34	21	0	13	61.7647	36	15	7	14	61.1111	36	7	12	17	52.7778
		Xiamaoheimi	35	9	17	9	74.2857	36	17	5	14	61.1111	46	1	8	37	19.5652
		Yuxiangyouzhan	38	3	11	24	36.8421	56	13	0	43	23.2143	36	6	0	30	16.6667
		Yahui 627	39	4	8	27	30.7692	36	25	0	11	69.4444	40	30	0	10	75
		Nanhuifu 819	39	13	0	26	33.3333	36	16	5	15	58.3333	40	19	0	21	47.5
		IR 99-49	36	21	0	15	58.3333	36	21	0	15	58.3333	36	11	8	17	52.7778
		IRBN 87-69	44	26	0	18	59.0909	36	9	12	15	58.3333	42	12	0	30	28.5714
		Gumei 2	38	20	6	12	68.4211	56	5	7	44	21.4286	46	11	0	35	23.913
		Gumei 4	32	10	0	22	31.25	56	4	15	37	33.9286	36	4	5	27	25
		Sanhuangzhan 2	26	14	12	0	100	36	10	0	26	27.7778	46	16	0	30	34.7826
		Guanghui 3550	31	19	2	10	67.7419	42	10	6	26	38.0952	42	14	9	19	54.7619
		Shuhui 128	32	10	0	22	31.25	42	1	11	30	28.5714	40	9	7	24	40
		Guanghui 721	36	10	0	26	27.7778	36	11	0	25	30.5556	36	0	10	26	27.7778
		Guanghui 15	36	6	6	24	33.3333	56	23	0	33	41.0714	42	14	0	28	33.3333
		Shuangkang 77006	33	14	3	16	51.5152	46	11	0	35	23.913	40	11	0	29	27.5
		Xinyinzhan	35	19	0	16	54.2857	54	6	6	42	22.2222	43	13	0	30	30.2326
		Qisiyingu	34	16	3	15	55.8824	49	18	0	31	36.7347	46	9	8	29	36.9565
		CBB 23	32	10	8	14	56.25	46	0	9	37	19.5652	46	0	13	33	28.2609
		Miyang 46	29	16	5	8	72.4138	50	3	9	38	24	36	2	0	34	5.55556
		Zhongzu 14	33	9	0	24	27.2727	36	7	10	19	47.2222	30	8	5	17	43.3333
		Zhehui 0508	30	3	0	27	10	36	13	11	12	66.6667	34	10	0	24	29.4118
		Fuhui 673	30	3	3	24	20	36	10	0	26	27.7778	29	0	9	20	31.0345
		Shuhui 498	32	15	8	9	71.875	36	1	10	25	30.5556	36	9	0	27	25
		Changhui 0791	32	4	6	22	31.25	39	8	11	20	48.7179	36	10	7	19	47.2222
		Fuhui 635	30	3	7	20	33.3333	39	5	6	28	28.2051	34	13	8	13	61.7647
		Yuzhenxiang	38	6	5	27	28.9474	42	1	11	30	28.5714	58	6	10	42	27.5862
		Nongxiang 28	32	17	4	11	65.625	39	13	8	18	53.8462	37	15	0	22	40.5405
		Jinhangsimiao	28	6	5	17	39.2857	46	4	11	31	32.6087	34	10	0	24	29.4118
		Huahangsimiao	42	12	6	24	42.8571	65	18	0	47	27.6923	34	4	11	19	44.1176
		Shengbasimiao	37	13	4	20	45.9459	56	8	7	41	26.7857	36	9	0	27	25
		Neihui 5550	43	16	2	25	41.8605	38	17	0	21	44.7368	36	6	7	23	36.1111
		Zhonghui 161	41	21	0	20	51.2195	34	14	5	15	55.8824	40	6	12	22	45
		Huahang 31	30	13	2	15	50	36	18	10	8	77.7778	46	9	6	31	32.6087
		IR 28-Z	33	8	0	25	24.2424	39	4	11	24	38.4615	30	16	0	14	53.3333
		Neihui 9802	32	19	2	11	65.625	42	7	5	30	28.5714	42	5	12	25	40.4762
		Neihui 99-14	33	18	3	12	63.6364	46	20	8	18	60.8696	34	17	0	17	50
		Neihui 3317	35	21	2	12	65.7143	38	4	5	29	23.6842	36	8	8	20	44.4444
		Neihui 4712	38	10	6	22	42.1053	36	10	0	26	27.7778	36	25	8	3	91.6667
		R 402	29	12	4	13	55.1724	36	11	0	25	30.5556	36	6	6	24	33.3333
		R 402-10	29	3	13	13	55.1724	36	3	8	25	30.5556	36	0	12	24	33.3333
		Fuhui 148	23	13	9	1	95.6522	39	15	11	13	66.6667	36	4	6	26	27.7778
		Luojia 6	57	3	0	54	5.26316	66	4	0	62	6.06061	38	6	7	25	34.2105
		Guizaozhan	36	22	12	2	94.4444	32	18	0	14	56.25	30	16	8	6	80
		Fengyouzaozhan	36	25	7	4	88.8889	32	10	0	22	31.25	35	19	7	9	74.2857
		Fengyouzhan 007	37	3	31	3	91.8919	39	4	7	28	28.2051	36	28	0	8	77.7778
		IR 71710-247-1-1-2	34	13	0	21	38.2353	56	10	0	46	17.8571	30	6	6	18	40
		Adny	30	1	11	18	40	39	22	0	17	56.4103	36	18	0	18	50
		Nerica 2	38	7	3	28	26.3158	36	15	0	21	41.6667	36	10	6	20	44.4444
		75-1-127	32	12	0	20	37.5	36	22	6	8	77.7778	46	2	7	37	19.5652
		Yunyin	30	13	8	9	70	36	9	0	27	25	36	14	0	22	38.8889
		BC 10	23	5	14	4	82.6087	30	11	0	19	36.6667	36	17	0	19	47.2222
		HU 02	33	1	11	21	36.3636	52	11	0	41	21.1538	36	11	5	20	44.4444
		HU 03	31	18	8	5	83.871	60	12	0	48	20	36	14	7	15	58.3333
		IRBN 95-69	34	10	0	24	29.4118	39	8	5	26	33.3333	46	4	9	33	28.2609
		Gui 23	30	11	15	4	86.6667	36	5	8	23	36.1111	36	11	5	20	44.4444
		Mayin	29	10	4	15	48.2759	36	7	5	24	33.3333	42	4	0	38	9.52381
		CNTBR 8074-210	34	5	13	16	52.9412	56	11	0	45	19.6429	40	12	0	28	30
		Huaxiang 48	36	13	0	23	36.1111	39	21	0	18	53.8462	36	0	6	30	16.6667
		Chaitang	31	18	0	13	58.0645	42	6	0	36	14.2857	37	21	6	10	72.973
		Luojia 9	31	21	0	10	67.7419	40	12	9	19	52.5	36	15	6	15	58.3333
		Wuhui 898	110	21	5	84	23.6364	120	14	7	99	17.5	64	10	5	49	23.4375
		Pinghui 752	32	23	4	5	84.375	42	4	10	28	33.3333	42	23	5	14	66.6667
		Sihui 58	27	13	0	14	48.1481	56	16	0	40	28.5714	36	6	8	22	38.8889
		Huarun 2	49	9	14	26	46.9388	48	13	11	24	50	48	31	5	12	75
		Guiyu 9	59	14	0	45	23.7288	41	1	8	32	21.9512	46	39	0	7	84.7826
		Yuenongsimiao	32	14	8	10	68.75	56	16	5	35	37.5	40	7	5	28	30
		IR 661	33	6	0	27	18.1818	64	3	7	54	15.625	52	8	8	36	30.7692
		IR 24	48	11	1	36	25	46	13	8	25	45.6522	48	21	0	27	43.75
Hybrid rice		Yunguang 109	48	24	8	16	66.6667	34	16	0	18	47.0588	38	28	7	3	92.1053
		Yunliangyou 501	48	22	7	19	60.4167	48	17	5	26	45.8333	41	41	0	0	100
		Chunyou 590	41	14	6	21	48.7805	48	18	5	25	47.9167	49	16	0	33	32.6531
		Chunyou 84	48	9	13	26	45.8333	48	20	5	23	52.0833	48	44	0	4	91.6667
		Jiaheyou 555	48	5	11	32	33.3333	48	14	9	25	47.9167	48	19	29	0	100
		Zhegengyou 1578	42	25	11	6	85.7143	48	14	8	26	45.8333	48	5	0	43	10.4167
		Yongyou 9	48	5	11	32	33.3333	48	12	9	27	43.75	48	38	0	10	79.1667
		Dianheyou 615	48	11	11	26	45.8333	48	10	9	29	39.5833	48	39	7	2	95.8333
		Diankunyou 8	48	18	18	12	75	48	13	5	30	37.5	48	39	0	9	81.25
		Fengliangyouxiang 1	120	11	0	109	9.16667	120	10	7	103	14.1667	64	16	0	48	25
		Jingliangyou 1198	120	43	15	62	48.3333	120	8	15	97	19.1667	64	28	0	36	43.75
		Tanliangyou 83	31	3	0	28	9.67742	42	0	5	37	11.9048	47	10	0	37	21.2766
		Longliangyouhuazhan	76	10	2	64	15.7895	47	13	0	34	27.6596	50	23	0	27	46
		Quanliangyousimiao	38	10	11	17	55.2632	39	16	0	23	41.0256	46	11	0	35	23.913
		Quanliangyou 1822	48	13	0	35	27.0833	48	21	0	27	43.75	46	9	10	27	41.3043
		Huiliangyou 898	48	8	4	36	25	48	16	8	24	50	48	11	5	32	33.3333
		Shenliangyou 862	48	7	7	34	29.1667	37	18	7	12	67.5676	48	20	7	21	56.25
		Huiliangyousimiao	48	3	15	30	37.5	48	17	10	21	56.25	48	5	6	37	22.9167
		Liangyou 566	48	13	6	29	39.5833	48	23	0	25	47.9167	48	32	0	16	66.6667
		Nuoliangyou 561	48	1	11	36	25	39	21	0	18	53.8462	48	14	9	25	47.9167
		C liangyou 0861	48	16	5	27	43.75	48	8	6	34	29.1667	48	2	0	46	4.16667
		Heliangyou 625	48	19	7	22	54.1667	48	3	7	38	20.8333	47	23	0	24	48.9362
		Luliangyou 35	48	13	12	23	52.0833	38	16	12	10	73.6842	48	27	0	21	56.25
		Zhuliangyou 171	48	15	2	31	35.4167	48	19	8	21	56.25	47	22	5	20	57.4468
		Zhuliangyou 39	48	12	7	29	39.5833	56	16	9	31	44.6429	48	17	5	26	45.8333
		Tailiangyou 1332	48	6	8	34	29.1667	48	1	20	27	43.75	48	32	0	16	66.6667
		Tailiangyou 217	48	16	7	25	47.9167	48	9	0	39	18.75	48	29	0	19	60.4167
		Zhuliangyou 831	48	17	0	31	35.4167	48	9	6	33	31.25	48	25	5	18	62.5
		Guangliangyou 476	48	1	11	36	25	48	12	9	27	43.75	48	30	6	12	75
		Guangliangyouxiang 66	46	6	6	34	26.087	59	22	0	37	37.2881	47	34	7	6	87.234
		Huiliangyouhuazhan	48	12	5	31	35.4167	48	16	9	23	52.0833	48	8	0	40	16.6667
		Jingliangyou 10	48	13	8	27	43.75	48	0	19	29	39.5833	48	34	8	6	87.5
		Liangyou 287	48	32	6	10	79.1667	48	11	13	24	50	48	13	6	29	39.5833
		Liangyou 42	48	9	3	36	25	48	25	0	23	52.0833	48	14	6	28	41.6667
		Quanliangyou 1	50	14	2	34	32	48	10	0	38	20.8333	48	41	7	0	100
		Xinliangyou 223	48	20	8	20	58.3333	48	28	0	20	58.3333	48	44	0	4	91.6667
		Yanliangyou 2208	48	11	7	30	37.5	48	10	0	38	20.8333	48	37	0	11	77.0833
		Jingliangyouhuazhan	64	11	6	47	26.5625	48	29	0	19	60.4167	48	34	8	6	87.5
		Jiangliangyou 68	48	24	5	19	60.4167	49	17	12	20	59.1837	48	33	0	15	68.75
		Guangliangyou 676	48	29	2	17	64.5833	50	21	8	21	58	48	34	6	8	83.3333
		Longliangyou 534	48	13	0	35	27.0833	48	10	0	38	20.8333	46	5	8	33	28.2609
		Zhuliangyou 819	48	11	10	27	43.75	48	37	0	11	77.0833	46	35	0	11	76.087
		Jianliangyou 117	48	11	0	37	22.9167	48	5	7	36	25	46	41	0	5	89.1304
		H liangyou 991	65	10	0	55	15.3846	48	32	6	10	79.1667	46	20	7	19	58.6957
		Heliangyou 1	48	6	9	33	31.25	48	17	10	21	56.25	46	34	7	5	89.1304
		Shenliangyou 8386	64	2	15	47	26.5625	48	8	5	35	27.0833	46	32	0	14	69.5652
		Zhaoliangyou 7213	48	7	7	34	29.1667	48	23	6	19	60.4167	46	22	6	18	60.8696
		H liangyou 6839	48	13	0	35	27.0833	48	31	7	10	79.1667	46	38	5	3	93.4783
		Jingliangyou 534	48	12	7	29	39.5833	48	20	9	19	60.4167	46	27	9	10	78.2609
		Zhunliangyou 1383	42	30	12	0	100	31	5	8	18	41.9355	39	26	8	5	87.1795
		Xinliangyou 6380	42	39	3	0	100	30	4	6	20	33.3333	35	26	0	9	74.2857
		Xinliangyou 6	53	36	10	7	86.7925	36	28	8	0	100	53	23	6	24	54.717
		Fengliangyou 4	36	32	0	4	88.8889	30	24	6	0	100	36	20	5	11	69.4444
		Fengliangyou 1	30	25	0	5	83.3333	37	30	7	0	100	30	18	5	7	76.6667
		Mingliangyou 527	46	31	10	5	89.1304	36	18	8	10	72.2222	36	21	0	15	58.3333
		Zhuliangyou 30	32	27	4	1	96.875	34	6	5	23	32.3529	33	21	0	12	63.6364
		Peiza 266	39	21	3	15	61.5385	35	10	6	19	45.7143	36	7	10	19	47.2222
		Fengliangyou 2	30	10	8	12	60	24	5	8	11	54.1667	43	29	0	14	67.4419
		Zhuliangyou 02	24	14	0	10	58.3333	38	7	5	26	31.5789	52	10	7	35	32.6923
		Luliangyou 28	35	19	4	12	65.7143	37	17	5	15	59.4595	54	16	5	33	38.8889
		Guiliangyou 2	34	26	4	4	88.2353	36	23	0	13	63.8889	36	19	5	12	66.6667
		Yangliangyou 6	35	7	5	23	34.2857	42	30	0	12	71.4286	36	8	0	28	22.2222
		Liangyou 1129	32	9	4	19	40.625	42	9	0	33	21.4286	36	13	5	18	50
		Wuyouhuazhan	120	8	2	110	8.33333	120	12	0	108	10	63	2	8	53	15.873
		Wufengyou 286	120	12	0	108	10	120	11	0	109	9.16667	64	9	0	55	14.0625
		Yixiangyou 2115	120	29	0	91	24.1667	120	14	0	106	11.6667	64	3	7	54	15.625
		Rong18you 2348	120	6	19	95	20.8333	120	19	0	101	15.8333	39	17	7	15	61.5385
		Tianyou 3611	120	43	0	77	35.8333	120	39	0	81	32.5	64	41	0	23	64.0625
		Xieyou 9019	120	46	8	66	45	120	41	0	79	34.1667	64	23	6	35	45.3125
		Gangyou 188	120	65	4	51	57.5	120	61	0	59	50.8333	64	53	7	4	93.75
		Yuxiang 203	72	12	0	60	16.6667	64	2	6	56	12.5	48	8	9	31	35.4167
		Nei 5 you 39	86	8	3	75	12.7907	66	8	5	53	19.697	48	4	9	35	27.0833
		Taiyou 398	83	9	0	74	10.8434	41	4	0	37	9.7561	38	2	10	26	31.5789
		II you 3301	90	18	0	72	20	58	3	5	50	13.7931	43	19	5	19	55.814
		Quanyou 822	48	3	12	33	31.25	48	3	9	36	25	46	29	7	10	78.2609
		Taiyou 390	48	3	15	30	37.5	48	6	5	37	22.9167	45	25	5	15	66.6667
		Changyouhuazhan	60	15	0	45	25	48	34	0	14	70.8333	46	21	7	18	60.8696
		Nongxiangyouyazhan	48	28	0	20	58.3333	48	16	0	32	33.3333	46	22	8	16	65.2174
		Ruanhuayou 1179	48	34	0	14	70.8333	48	31	0	17	64.5833	46	24	0	22	52.1739
		Shenyouxingzhan	48	23	6	19	60.4167	48	30	0	18	62.5	46	25	10	11	76.087
		Taiyouhang 1573	48	24	2	22	54.1667	48	28	5	15	68.75	46	15	6	25	45.6522
		Jiyouhang 1573	48	25	0	23	52.0833	48	22	0	26	45.8333	46	6	7	33	28.2609
		Jiyouyazhan	48	12	5	31	35.4167	48	15	6	27	43.75	46	25	5	16	65.2174
		Rongyouhuazhan	48	27	0	21	56.25	48	25	8	15	68.75	46	19	9	18	60.8696
		Taiyou 98	48	22	6	20	58.3333	48	10	8	30	37.5	46	31	5	10	78.2609
		Tianyouyazhan	48	14	4	30	37.5	48	18	0	30	37.5	46	28	0	18	60.8696
		Xinrongyouhuazhan	48	0	12	36	25	48	15	0	33	31.25	46	21	0	25	45.6522
		Zaofengyouhuazhan	48	24	0	24	50	48	10	0	38	20.8333	48	30	5	13	72.9167
		Huazheyou 1	60	22	7	31	48.3333	48	2	7	39	18.75	48	27	0	21	56.25
		Huazheyou 71	48	24	0	24	50	48	8	0	40	16.6667	49	22	6	21	57.1429
		Jiafengyou 2	48	28	0	20	58.3333	48	29	8	11	77.0833	49	10	9	30	38.7755
		Hengfengyou 777	48	18	6	24	50	48	33	5	10	79.1667	48	16	5	27	43.75
		Zhongzheyou 1	60	3	2	55	8.33333	48	9	0	39	18.75	46	3	0	43	6.52174
		Zhongzheyou 8	48	4	2	42	12.5	48	6	0	42	12.5	49	13	10	26	46.9388
		Jingchuyou 148	48	18	0	30	37.5	48	26	11	11	77.0833	46	5	11	30	34.7826
		Luoyou 8	45	9	8	28	37.7778	48	34	5	9	81.25	42	6	0	36	14.2857
		Quanyousimiao	48	19	7	22	54.1667	48	18	0	30	37.5	46	46	0	0	100
		Tianyouhuazhan	56	17	11	28	50	48	29	0	19	60.4167	46	28	0	18	60.8696
		Yueyou 9113	49	3	18	28	42.8571	48	4	6	38	20.8333	46	22	5	19	58.6957
		F you 993	45	14	10	21	53.3333	48	10	0	38	20.8333	46	38	8	0	100
		Anyou 5819	42	15	10	17	59.5238	48	19	6	23	52.0833	46	27	8	11	76.087
		Chengyou 1479	46	18	8	20	56.5217	48	33	5	10	79.1667	46	2	6	38	17.3913
		Deyou 4727	48	27	0	21	56.25	48	27	0	21	56.25	46	0	6	40	13.0435
		Huaxiangyou 1618	58	11	13	34	41.3793	48	29	0	19	60.4167	46	21	7	18	60.8696
		Jinyou 707	48	7	13	28	41.6667	48	31	7	10	79.1667	46	32	5	9	80.4348
		Keyou 21	48	0	13	35	27.0833	48	28	6	14	70.8333	48	21	11	16	66.6667
		Leyou 891	49	13	11	25	48.9796	48	36	0	12	75	48	27	0	21	56.25
		Lüyou 4923	48	4	8	36	25	48	34	0	14	70.8333	48	35	8	5	89.5833
		Minyou 93	49	6	17	26	46.9388	48	6	6	36	25	48	34	6	8	83.3333
		Nei 5 you 5399	48	1	26	21	56.25	48	20	5	23	52.0833	48	36	0	12	75
		Rong 3 you 918	48	19	2	27	43.75	48	13	0	35	27.0833	48	37	7	4	91.6667
		Shenyou 9734	48	14	7	27	43.75	48	22	6	20	58.3333	48	48	0	0	100
		Taiyou 99	48	18	0	30	37.5	48	39	0	9	81.25	48	25	0	23	52.0833
		Xiangzaoyou 2017	48	24	0	24	50	48	10	0	38	20.8333	48	48	0	0	100
		Xiangyou 109	48	19	0	29	39.5833	48	31	7	10	79.1667	48	29	5	14	70.8333
		Yixiang 4245	48	21	0	27	43.75	48	30	5	13	72.9167	48	35	8	5	89.5833
		Yixiang 725	64	8	2	54	15.625	48	16	0	32	33.3333	48	40	5	3	93.75
		Yixiangyou 800	48	21	0	27	43.75	48	36	0	12	75	48	4	7	37	22.9167
		Zunyou 3	48	10	0	38	20.8333	48	4	0	44	8.33333	48	29	5	14	70.8333
		Huayou 528	48	6	3	39	18.75	48	32	0	16	66.6667	48	39	0	9	81.25
		T 78 you 2155	42	12	0	30	28.5714	48	28	11	9	81.25	48	18	5	25	47.9167
		Gan 73 youmingzhan	48	14	0	34	29.1667	48	37	0	11	77.0833	48	21	0	27	43.75
		Guang8you 673	48	13	0	35	27.0833	48	34	0	14	70.8333	48	37	5	6	87.5
		Quanyou 212	42	8	0	34	19.0476	48	24	0	24	50	48	34	0	14	70.8333
		Quanyou 967	48	12	0	36	25	48	28	0	20	58.3333	45	26	5	14	68.8889
		Taifengyou 2098	48	8	11	29	39.5833	48	21	0	27	43.75	46	31	9	6	86.9565
		Taifengyou 3301	48	28	0	20	58.3333	48	8	5	35	27.0833	45	30	8	7	84.4444
		Taifengyou 656	46	23	5	18	60.8696	48	5	5	38	20.8333	46	37	6	3	93.4783
		Yexiangyou 676	48	24	0	24	50	48	9	0	39	18.75	48	30	8	10	79.1667
		Yiyou 99	48	17	10	21	56.25	48	23	0	25	47.9167	45	39	6	0	100
		Tianyou 3301	48	0	26	22	54.1667	48	29	0	19	60.4167	46	28	0	18	60.8696
		Fengyou 9802	46	17	9	20	56.5217	48	25	0	23	52.0833	45	13	0	32	28.8889
		Guang 8 you 165	48	7	17	24	50	48	31	8	9	81.25	48	30	10	8	83.3333
		Guang 8 you 169	48	9	19	20	58.3333	48	13	10	25	47.9167	47	36	0	11	76.5957
		Guang 8 youjinzhan	42	15	8	19	54.7619	48	32	6	10	79.1667	47	35	0	12	74.4681
		Hengfengyou 387	48	11	15	22	54.1667	48	29	5	14	70.8333	45	33	8	4	91.1111
		Hengfengyouhuazhan	48	28	0	20	58.3333	48	26	0	22	54.1667	50	35	0	15	70
		Shenyou 9566	48	29	0	19	60.4167	48	37	0	11	77.0833	50	41	9	0	100
		Shuangyou 2088	48	6	21	21	56.25	48	21	0	27	43.75	48	42	0	6	87.5
		Wufengyou 615	48	17	11	20	58.3333	48	8	5	35	27.0833	48	43	5	0	100
		Wuyou 1179	48	16	8	24	50	48	39	0	9	81.25	49	40	9	0	100
		Wuyou 308	48	12	0	36	25	48	13	12	23	52.0833	45	31	7	7	84.4444
		Fengyuanyou 299	48	5	5	38	20.8333	48	24	0	24	50	45	39	0	6	86.6667
		Longjingyou 1	48	10	3	35	27.0833	48	15	6	27	43.75	49	24	0	25	48.9796
		Shengtaiyou 018	48	12	0	36	25	46	31	5	10	78.2609	48	34	5	9	81.25
		Taoyouxiangzhan	48	11	4	33	31.25	48	31	7	10	79.1667	45	16	7	22	51.1111
		Nei 6 you 107	48	16	0	32	33.3333	48	31	6	11	77.0833	48	16	7	25	47.9167
		Yixiang 3728	48	13	15	20	58.3333	48	34	0	14	70.8333	49	26	0	23	53.0612
		Yiyou 673	48	19	8	21	56.25	48	24	5	19	60.4167	45	37	0	8	82.2222
		Fuxiangyou 98	48	24	0	24	50	48	30	6	12	75	47	29	6	12	74.4681
		Shenyou 9516	48	25	0	23	52.0833	48	31	7	10	79.1667	48	15	6	27	43.75
		Quanyouhuazhan	48	7	19	22	54.1667	48	15	0	33	31.25	45	43	0	2	95.5556
		Fengtianyou 553	48	4	19	25	47.9167	48	33	0	15	68.75	48	32	5	11	77.0833
		Yexiangyou 2	48	16	9	23	52.0833	64	11	8	45	29.6875	42	24	7	11	73.8095
		Yexiangyou 9	48	13	15	20	58.3333	48	12	5	31	35.4167	45	22	5	18	60
		Yongfengyou 9802	48	6	16	26	45.8333	48	21	5	22	54.1667	42	35	0	7	83.3333
		Zhaofengyou 9958	48	18	4	26	45.8333	48	21	6	21	56.25	41	35	0	6	85.3659
		Wuyou 103	48	17	3	28	41.6667	48	25	0	23	52.0833	41	41	0	0	100
		Yexiangyou 863	48	13	8	27	43.75	45	6	9	30	33.3333	42	36	0	6	85.7143
		Yexiangyoulisi	48	6	16	26	45.8333	48	24	0	24	50	42	27	5	10	76.1905
		Yexiangyou 688	48	17	11	20	58.3333	48	26	0	22	54.1667	48	30	8	10	79.1667
		Yexiangyou 2998	48	2	0	46	4.16667	48	22	6	20	58.3333	48	5	6	37	22.9167
		Yexiangyou 3	48	22	14	12	75	48	14	7	27	43.75	48	31	5	12	75
		Yexiangyou 703	48	30	0	18	62.5	46	32	0	14	69.5652	48	26	7	15	68.75
		F you 498	48	23	5	20	58.3333	48	16	8	24	50	48	39	9	0	100
		Chuanyou 6203	48	23	6	19	60.4167	48	25	0	23	52.0833	48	43	5	0	100
		Chengfengyou 918	48	26	9	13	72.9167	48	31	0	17	64.5833	48	48	0	0	100
		Chuanguyou 399	48	28	0	20	58.3333	48	25	0	23	52.0833	48	42	6	0	100
		Deyou 4923	48	29	0	19	60.4167	48	24	0	24	50	48	18	6	24	50
		Fengyou 85	48	14	20	14	70.8333	48	27	0	21	56.25	48	26	12	10	79.1667
		Gangxiang 707	48	12	9	27	43.75	48	24	5	19	60.4167	47	42	5	0	100
		Jinnong 3 you 3	48	8	5	35	27.0833	48	14	11	23	52.0833	47	29	0	18	61.7021
		Nei 6 you 138	48	7	7	34	29.1667	48	12	0	36	25	48	22	8	18	62.5
		Nei 6 you 538	48	11	0	37	22.9167	48	20	8	20	58.3333	48	30	0	18	62.5
		Neixiang 2924	48	10	18	20	58.3333	48	35	0	13	72.9167	47	27	6	14	70.2128
		Rong 18 you 22	48	17	10	21	56.25	48	19	8	21	56.25	48	27	5	16	66.6667
		Rong 18 you 662	48	13	6	29	39.5833	48	26	0	22	54.1667	48	25	6	17	64.5833
		Shenyou 9583	48	15	9	24	50	48	22	5	21	56.25	49	49	0	0	100
		Shuyou 217	48	10	6	32	33.3333	48	39	0	9	81.25	48	27	6	15	68.75
		Yixiang 1577	48	2	17	29	39.5833	48	2	0	46	4.16667	48	4	6	38	20.8333
		Yixiangyou 5979	48	26	0	22	54.1667	48	20	8	20	58.3333	48	19	5	24	50
		Zhengyou 808	48	20	8	20	58.3333	48	27	0	21	56.25	48	5	0	43	10.4167
		Chuannongyou 3203	48	18	5	25	47.9167	48	29	0	19	60.4167	48	25	8	15	68.75
		B you 268	48	29	4	15	68.75	48	23	5	20	58.3333	48	42	6	0	100
		Q 6 you 28	48	10	14	24	50	48	21	0	27	43.75	47	41	6	0	100
		Chuanxiangyou 2	48	15	8	25	47.9167	48	13	0	35	27.0833	48	27	9	12	75
		Qianxiangyou 677	48	11	13	24	50	48	18	0	30	37.5	48	27	9	12	75
		Ganxin 206	41	17	24	0	100	29	25	0	4	86.2069	35	24	6	5	85.7143
		Ganxin 688	47	45	2	0	100	32	14	5	13	59.375	47	14	9	24	48.9362
		Nongfengyou 256	48	31	17	0	100	32	30	0	2	93.75	55	27	9	19	65.4545
		Liyou 6602	48	44	4	0	100	35	35	0	0	100	40	15	6	19	52.5
		Lingyou 6602	42	34	8	0	100	25	19	5	1	96	64	12	9	43	32.8125
		Tianyou 998	48	48	0	0	100	33	13	0	20	39.3939	64	29	0	35	45.3125
		Qyou 6	52	37	0	15	71.1538	36	35	0	1	97.2222	51	21	0	30	41.1765
		Yixiang 9303	33	17	13	3	90.9091	36	12	8	16	55.5556	33	14	9	10	69.697
		Yifeng 8	36	20	2	14	61.1111	32	19	5	8	75	27	21	0	6	77.7778
		Qiuyou 998	42	21	14	7	83.3333	36	17	7	12	66.6667	35	31	0	4	88.5714
		Meiyou 998	55	46	7	2	96.3636	33	26	7	0	100	55	13	7	35	36.3636
		Qiuyou 1025	37	32	3	2	94.5946	20	12	8	0	100	37	14	5	18	51.3514
		Boyou 8305	36	25	11	0	100	30	11	10	9	70	36	21	0	15	58.3333
		Boyou 768	43	42	0	1	97.6744	57	12	14	31	45.614	42	29	0	13	69.0476
		Boyou 998	37	28	8	1	97.2973	64	28	0	36	43.75	37	12	8	17	54.0541
		Boyou 258	52	34	18	0	100	42	19	10	13	69.0476	52	21	0	31	40.3846
		Boyou 679	54	46	8	0	100	51	25	10	16	68.6275	53	12	8	33	37.7358
		Boyou 781	45	24	21	0	100	48	29	7	12	75	45	13	0	32	28.8889
		Boyou 253	46	32	14	0	100	65	29	5	31	52.3077	39	15	8	16	58.9744
		BoⅢyou 273	33	23	10	0	100	60	28	10	22	63.3333	36	20	0	16	55.5556
		BoⅡyou 859	36	13	22	1	97.2222	45	30	6	9	80	30	10	6	14	53.3333
		BoⅢyou 9678	59	46	11	2	96.6102	46	26	6	14	69.5652	59	19	0	40	32.2034
		Yueyou 206	48	36	7	5	89.5833	36	26	0	10	72.2222	41	15	6	20	51.2195
		Yixiang 99E-4	26	14	8	4	84.6154	36	17	10	9	75	47	14	6	27	42.5532
		T you 682	25	23	0	2	92	36	13	8	15	58.3333	41	29	0	12	70.7317
		Ⅱyou 084	32	25	0	7	78.125	31	22	5	4	87.0968	64	13	8	43	32.8125
		Yixiang 10	31	16	11	4	87.0968	38	18	6	14	63.1579	52	21	0	31	40.3846
		Fuyou 4	37	15	18	4	89.1892	35	21	0	14	60	60	25	0	35	41.6667
		Huayou 229	36	19	5	12	66.6667	33	30	0	3	90.9091	44	19	0	25	43.1818
		You I 253	39	25	0	14	64.1026	33	26	6	1	96.9697	27	21	0	6	77.7778
		Taifengyougui 99	33	9	9	15	54.5455	35	12	0	23	34.2857	55	12	0	43	21.8182
		Ganxin 203	36	12	8	16	55.5556	36	11	0	25	30.5556	37	8	5	24	35.1351
		Shunyou 109	36	26	0	10	72.2222	35	23	0	12	65.7143	36	10	0	26	27.7778
		Liangfengyou 339	42	36	4	2	95.2381	34	10	0	24	29.4118	32	15	8	9	71.875
		Shanyouzhixi	31	9	17	5	83.871	56	3	10	43	23.2143	46	5	5	36	21.7391
		Chunyou 927	48	21	0	27	43.75	48	30	6	12	75	48	28	0	20	58.3333
		Yongyou 538	48	13	0	35	27.0833	48	34	0	14	70.8333	49	25	5	19	61.2245
		Yongyou 1540	48	10	0	38	20.8333	48	25	0	23	52.0833	48	23	5	20	58.3333
		Zheyou 18	48	23	6	19	60.4167	48	15	6	27	43.75	47	41	6	0	100
		Y Liangyou 3399	120	39	0	81	32.5	120	12	6	102	15	64	7	5	52	18.75
		Yliangyou 900	48	11	0	37	22.9167	48	3	7	38	20.8333	48	13	5	30	37.5
		Y liangyou 1928	49	18	0	31	36.7347	56	9	17	30	46.4286	48	32	10	6	87.5
		Shenliangyou 5814	48	23	9	16	66.6667	48	25	9	14	70.8333	48	24	6	18	62.5
		Y liangyou 3088	48	22	6	20	58.3333	48	33	5	10	79.1667	48	36	0	12	75
		Y liangyou 7 hao	56	9	5	42	25	48	36	0	12	75	48	45	0	3	93.75
		Y liangyou 689	48	5	8	35	27.0833	48	38	0	10	79.1667	46	14	0	32	30.4348
		Y liangyou 087	48	11	10	27	43.75	48	20	9	19	60.4167	46	5	0	41	10.8696
		Y Liangyou 1	38	21	8	9	76.3158	30	11	8	11	63.3333	38	26	6	6	84.2105
		Y Liangyou 302	31	21	7	3	90.3226	37	15	5	17	54.0541	30	22	6	2	93.3333
		Y Liangyou 5867	34	13	3	18	47.0588	33	20	0	13	60.6061	35	21	0	14	60
		Y Liangyou 6	33	10	8	15	54.5455	30	10	0	20	33.3333	37	26	0	11	70.2703
		Teyou 2155	48	39	9	0	100	33	26	7	0	100	48	21	9	18	62.5
		Teyouhang 1	64	44	13	7	89.0625	29	2	8	19	34.4828	64	23	0	41	35.9375
		Teyou 5058	55	39	2	14	74.5455	37	32	0	5	86.4865	49	16	5	28	42.8571
		Teyou 837	60	56	0	4	93.3333	36	36	0	0	100	60	22	5	33	45
		Teyou 258	57	43	14	0	100	32	32	0	0	100	57	18	7	32	43.8596
		Teyou 175	44	22	22	0	100	33	18	10	5	84.8485	38	29	0	9	76.3158
		Teyou 9846	52	44	8	0	100	33	20	9	4	87.8788	46	13	8	25	45.6522
		Teyou 679	36	36	0	0	100	32	25	6	1	96.875	34	18	8	8	76.4706
		Teyou 63	35	28	6	1	97.1429	36	23	7	6	83.3333	31	16	6	9	70.9677
		Teyou 582	52	52	0	0	100	36	21	0	15	58.3333	52	29	0	23	55.7692
		Teyou 524	45	30	0	15	66.6667	35	11	16	8	77.1429	55	31	5	19	65.4545
		Teyou 233	28	28	0	0	100	45	27	0	18	60	35	18	0	17	51.4286
		Teyou 838	36	30	3	3	91.6667	42	19	0	23	45.2381	57	2	8	47	17.5439
		Teyou 227	42	18	17	7	83.3333	36	17	6	13	63.8889	40	24	5	11	72.5
		Teyou 363	36	32	0	4	88.8889	32	21	0	11	65.625	76	56	0	20	73.6842
		Teyou 21	36	6	28	2	94.4444	31	23	5	3	90.3226	47	36	0	11	76.5957
		Teyou 158	31	0	26	5	83.871	31	22	0	9	70.9677	53	23	0	30	43.3962
		Teyou 128	31	22	7	2	93.5484	32	24	0	8	75	52	25	0	27	48.0769
		Teyou 216	33	15	15	3	90.9091	34	32	0	2	94.1176	36	8	9	19	47.2222
		Teyou 590	32	15	13	4	87.5	30	27	0	3	90	36	14	7	15	58.3333
		Teyou 986	30	15	10	5	83.3333	32	21	0	11	65.625	38	12	5	21	44.7368
		Teyouyu 1	31	28	3	0	100	39	32	0	7	82.0513	33	21	5	7	78.7879
		Teyou 165	42	40	2	0	100	38	7	5	26	31.5789	36	14	7	15	58.3333
		Teyou 649	42	35	5	2	95.2381	37	10	0	27	27.027	39	1	11	27	30.7692
		Luyoumingzhan	81	2	0	79	2.46914	45	4	0	41	8.88889	49	10	0	39	20.4082
		Luxiang 658	36	25	0	11	69.4444	37	17	8	12	67.5676	45	12	0	33	26.6667
		Shanyou 63	48	6	8	34	29.1667	48	2	8	38	20.8333	45	30	0	15	66.6667
		Shanyou 64	52	10	2	40	23.0769	39	3	6	30	23.0769	69	4	8	57	17.3913
		Jinyou 38	46	21	0	25	45.6522	48	7	5	36	25	42	14	6	22	47.619
		Jinyou 463	25	25	0	0	100	39	21	0	18	53.8462	32	15	6	11	65.625
		Jinyou 253	59	45	0	14	76.2712	53	20	0	33	37.7358	58	19	8	31	46.5517
		Zhongyou 158	48	5	5	38	20.8333	48	34	0	14	70.8333	48	17	0	31	35.4167
		Zhongyou 5617	48	17	0	31	35.4167	48	10	0	38	20.8333	48	38	5	5	89.5833
		Zhongyou 63	48	13	0	35	27.0833	48	9	0	39	18.75	48	24	8	16	66.6667
		Zhongyou T16	42	11	0	31	26.1905	48	30	5	13	72.9167	48	33	8	7	85.4167
		Zhongyou 1	48	27	21	0	100	30	21	0	9	70	55	20	9	26	52.7273
		Guodao 1	68	63	5	0	100	36	34	0	2	94.4444	65	16	5	44	32.3077
		Zhongyou 679	35	17	15	3	91.4286	31	20	6	5	83.871	57	17	6	34	40.3509
		Weiyou 608	36	14	14	8	77.7778	41	15	5	21	48.7805	70	10	0	60	14.2857
Sterile lines		Y 58S	39	12	0	27	30.7692	48	17	0	31	35.4167	46	10	0	36	21.7391
		Peiai 64S	45	21	0	24	46.6667	45	14	6	25	44.4444	49	22	6	21	57.1429
		Zhenshan 97A	40	8	11	21	47.5	42	3	6	33	21.4286	46	16	5	25	45.6522
		II-32A	41	24	9	8	80.4878	40	24	0	16	60	49	11	10	28	42.8571
		LongtefuA	42	16	7	19	54.7619	48	19	0	29	39.5833	48	5	8	35	27.0833
		Zhong 9A	45	16	0	29	35.5556	49	18	0	31	36.7347	46	21	0	25	45.6522
		Wei 20A	43	24	5	14	67.4419	47	18	0	29	38.2979	45	32	8	5	88.8889
		Luxiang 618A	40	0	3	37	7.5	64	4	0	60	6.25	35	3	0	32	8.57143
		Ming 1A	39	2	7	30	23.0769	64	8	7	49	23.4375	51	2	0	49	3.92157
		Jin 23A	48	4	8	36	25	48	19	0	29	39.5833	46	17	8	21	54.3478
Maintainer lines		Ming 1B	46	3	0	43	6.52174	37	2	0	35	5.40541	38	6	0	32	15.7895
		Luxiang 618B	38	3	0	35	7.89474	64	4	0	60	6.25	41	5	0	36	12.1951
		Gailiangchunjiang 106B	33	26	0	7	78.7879	39	18	7	14	64.1026	35	21	0	14	60
		Biandao 10B	120	116	4	0	100	120	54	5	61	49.1667	51	29	7	15	70.5882
		Ⅱ-32B	41	30	3	8	80.4878	40	24	0	16	60	49	21	0	28	42.8571
a. The number of plants with disease symptom such as stunting, leaf roll and darkening leaves with wrinkles at 45 dpi. b. The number of plants without disease symptom but carrying virus through RT-qPCR confirmation. c. The number of plants without disease symptom and carrying no virus through RT-qPCR confirmation.

## Sheet: Table S3
Table S3. Statistical data of SSR
SSRa(%)	Suxiu 867		Huageng 5		Nangeng 9108		Huageng 8		Huaidao 5		Longxiang 21		Digu		Minghui 86		Chenghui 178		Mianhui 725		Chuanyou 6203		F you 498		Rong18you 2348		Shuyou 217		Y liangyou 1		Yixiang 3728		Jingliangyouhuazhan		Y liangyou 5867		Jiyouyazhan		Fengliangyouxiang 1		Jingeng 818		Danhandao 53		Jihannuo 3		Liaogeng 5		Liangeng 7
	MOCK-1	RBSDV	MOCK-1	RBSDV	MOCK-1	RBSDV	MOCK-1	RBSDV	MOCK-1	RBSDV	MOCK-1	RBSDV	MOCK-1	RBSDV	MOCK-1	RBSDV	MOCK-1	RBSDV	MOCK-1	RBSDV	MOCK-1	RBSDV	MOCK-1	RBSDV	MOCK-1	RBSDV	MOCK-1	RBSDV	MOCK-1	RBSDV	MOCK-1	RBSDV	MOCK-1	RBSDV	MOCK-1	RBSDV	MOCK-1	RBSDV	MOCK-1	RBSDV	MOCK-2	RGDV	MOCK-2	RGDV	MOCK-2	RGDV	MOCK-2	RGDV	MOCK-2
	68.4019	1.37931	65.9906	2.99145	72.1074	3.01587	93.7973	10.8974	95.6522	5.65371	90.9091	1.26582	44.7636	7.65349	75.1259	0.750939	83.271	9.28726	65.3023	0.53286	88.8635	2.3622	78.203	5.44554	85.2109	10.3524	85.4402	17.0732	82.9457	2.43902	63.897	1.88679	90.0475	7.72277	78.4066	3.35196	94.2693	8.82353	85.9581	1.34378	75.5472	3.19767	61.7122	4.34783	76.8349	42.8571	65.6315	1.75439	72.4761
	42.8988	0	46.8891	0	87.6374	0	92.7995	12.0603	92.0172	0.589391	80.6536	0	25.7504	8.68666	60.3463	0	76.6169	0	79.1436	0	79.0185	0	72.9097	0	70.5382	0.229358	71.3933	0	65.7948	0	74.9861	0	81.3526	0	72.4878	0.127389	85.3485	0	78.2898	2.74223	76.6771	1.63132	65.4966	16.2264	64.1379	0	66.7795	6.25	72.5176
	50.9981	2.6455	53.4719	3.37838	65.8249	0.435414	95.0954	16.0584	89.7993	6.37813	71.7264	0	34.1203	19.7924	63.0306	0	79.9853	2.11268	76.5172	4.81419	79.731	2.85714	74.4374	0.512821	73.3104	3.27273	78.0293	1.52439	74.7469	0.666667	59.7701	0	84.153	3.76471	73.369	3.83481	89.6936	0.746269	82.7622	0.676983	84.0136	2.15264	66.9379	0.666667	61.5519	1.43885	71.9163	8.92857	73.1839
	46.7429	0	47.5131	2.45399	92.9453	0	9.9	27.5862	87.3071	1.82648	68.7142	0	27.0873	12.1059	60.4101	0	77.0833	1.07527	74.1753	0	79.1131	0	73.4908	0.246184	71.4691	0.904159	77.1569	0	73.8759	0	67.8571	0	81.7904	3.20641	73.1707	2.47934	83.4259	0	80.6318	5.90909	82.7136	2.02808	73.5518	0	77.6667	36.7089	73.5105	0	68.4952
	61.4623	10	58.0645	2.0202	87.2297	1.86916	93.1034	8.54701	94.8419	10.1942	87.9985	5.47445	41.622	7.68221	73.7292	3.94737	81.7647	11.4155	72.2222	5.60166	86.0114	0.286533	76.2953	3.06407	81.3655	15.7895	82.7054	13.0952	79.6475	1.41243	78.6808	4.31655	88.7817	6.16246	75.2554	5.31401	92.9598	18.1467	85.0567	2.6936	76.0671	3.11615	69.8361	4.83092	65.6805	16.2939	74.3516	9.1954	70.7038
	50.7905	1.74672	49.5495	2.58621	60.2771	4.83871	95.83	20.6897	80.8211	1.96078	70.8791	0	27.929	16.9804	61.0585	0	78.1086	1.47601	70.0378	1.71958	79.4945	0	73.9812	0.418118	72.3954	1.61725	77.6016	0.961538	73.9954	0.44843	66.9973	0	83.3935	4.07407	73.3515	2.97619	83.7714	0.60423	81.0038	0.537634	80.4553	1.72414	68.8065	0	65.3691	0	82.0248	0	70.4527
	53.8767	3.46821	54.8774	3.79747	82.8217	1.17647	94.7958	22.7273	87.1298	6.47482	73.8416	0	36.2819	19.2153	65.2677	0	80.2857	12.3164	69.7674	6.98864	80.1113	4.89796	74.8842	0.943396	75.8974	4.16667	79.2811	2.7027	74.8247	1.10497	84.3126	0	84.8384	4.16667	74.7793	3.89222	90.5405	6.52301	82.8522	2.7027	88.9619	1.94049	67.6998	16.6205	60.4796	36	76.8585	11.9048	68.328
	55.8494	7.20721	58.0357	3.21429	81.9108	1.85185	96.8222	23.7433	90.446	14.4444	87.1429	8.10811	39.388	9.34906	69.304	1.3245	81.3758	7.65766	64.8683	0	82.3026	2.42424	75.8465	2.89017	77.3941	12.2905	81.8219	6.66667	79.0105	0.925926	51.0101	2.21239	85.5971	6.37523	74.8332	5.19348	92.8949	17.5866	84.3598	1.23077	81.2296	2.0316	70.1735	3.07263	67.9965	5.66038	76.3741	1.53846	72.3978
	54.632	4.46781	56.051	6.13718	78.7957	1.29534	96.8222	14.7399	91.0555	8.71212	86.2025	2.53165	37.7009	10.2304	65.6902	0.207684	80.4576	8.46154	64.2183	0	81.2816	1.34615	75.4564	2.51572	76.8297	9.61538	80.5556	6.58307	78.002	1.14943	63.3425	0.802026	85.3841	5.07463	74.7706	4.04313	91.8546	7.01439	83.9019	3.36022	81.1429	1.81818	74.1514	5.71429	74.383	38.0515	72.2335	0	76.6316
	67.9002	3.28638	59.6386	1.37615	83.1741	2.18579	92.9692	18	92.6075	2.29885	89.0812	6.33609	42.9416	8.35253	74.9288	1.31796	82.0093	10.2515	58.6133	7.84314	87.7343	0	76.7493	3.48675	82.1572	18.8588	83.1976	16.0194	81.005	1.3986	69.3895	0.917431	89.8389	6.84932	77.7085	6.50407	94.0476	15.4791	85.9504	2.41796	78.2445	2.746	66.3734	4.94438	70.4985	28.1022	77.551	0	69.2393
a Seed setting rate was calculated through dividing the total number of FGPP (filled grains per panicle) per plant by the total number of GPP (grains per panicle) per plant.
[truncated: 31 more columns]

## Sheet: Table S4
Table S4. The Seven QTNs related to viral tolerance identified by GWAS in rice.
QTNa	Chromosome	Positionb (bp)	LODc	addd	dome	R2(%)f	P-valueg	Gene ID	Putative function
qRA1	1	19405773	11.6146	-8.999	-8.8551	2.9112	2.43149e-12	LOC_Os01g35050	early-responsive to dehydration protein-related
qRA2	2	7096735	10.8159	8.7045	-5.1997	4.432	1.52935e-11	LOC_Os02g13310	homeobox domain containing protein
qRA4	4	9676452	14.5864	9.6094	23.6692	4.814	2.5951e-15	LOC_Os04g17660	rhodanese-like domain containing protein
qRA7.1	7	19897247	20.256	12.2603	-2.4409	2.3613	5.55583e-21	LOC_Os07g33270	DUF584 domain containing protein
qRA7.2	7	21574905	17.6594	11.2752	-0.0335	3.856	2.194e-18	LOC_Os07g36090	ribosomal protein L28 protein
qRA12.1	12	601397	36.2478	-16.9416	0.3241	4.8571	5.66903e-37	LOC_Os12g02030	BTB9 - Bric-a-Brac, Tramtrack, Broad Complex BTB domain
qRA12.2	12	13448604	12.0809	-9.6965	-0.2349	3.8326	8.30891e-13	LOC_Os12g23700	cyclin-dependent kinase G-2
a qRA, QTN of rice antiviral
b Position of QTN, corresponding to the reference Nipponbare
c Likelihood of odd score of 10.0 was used as a cutoff in the multilocus GWAS.
d Additive effect.
e Dominant effect.
f QTN could explain the contribution of phenotypic variation.
g P=0.05/Number of markers, <1.0E-7 indicates significant.
